# Supplementary material for: Introgression of a Complex Genomic Structural Variation Causes Hybrid Male Sterility in GJ Rice (Oryza sativa L.) Subspecies
Source: Int J Mol Sci. 2022 Oct 24;23(21):12804. doi: 10.3390/ijms232112804 (PMC9656383; doi:10.3390/ijms232112804)
Supplement: Supplementary file 1 [file ijms-23-12804-s001.zip]

Archive with 1 entries (1 files):
- ijms-1975707-supplementary.xlsx
