# Supplementary material for: Introgression of a Complex Genomic Structural Variation Causes Hybrid Male Sterility in GJ Rice (Oryza sativa L.) Subspecies
Source: Int J Mol Sci. 2022 Oct 24;23(21):12804. doi: 10.3390/ijms232112804 (PMC9656383; doi:10.3390/ijms232112804)
Supplement: Supplementary file 1 [file ijms-23-12804-s001.zip › ijms-1975707-supplementary.xlsx]

## Sheet: Table S1
Table S1. Primer sequences used in this study.
Primer	Primer sequence 5'-3'	Primer sequence 3'-5'	Purpose
Actin	CATCTCTCAGCACATTCCAG	GAACCACAGGTAGCAATAGG	qRT-PCR
Sc	CAACAAGCTCAAGTTCAAGG	TCACCCTCATTTCCTTCCAC	qRT-PCR
CR-1	GGCAGATGTGCCCTGTCCTGAGCA	AAACTGCTCAGGACAGGGCACATC	CRISPR construct for editing
CR-2	GGCAGATGTGCCCTATCCTGAGCA	AAACTGCTCAGGATAGGGCACATC	CRISPR construct for editing
